# Supplementary material for: Association Between Melatonin Use and Cataract Risk: A Target Trial Emulation Retrospective Cohort Study
Source: Antioxidants (Basel). 2025 Aug 20;14(8):1016. doi: 10.3390/antiox14081016 (PMC12383021; doi:10.3390/antiox14081016)
Supplement: Supplementary file 1 [file antioxidants-14-01016-s001.zip]

Archive with 1 entries (1 files):
- antioxidants-3769330-supplementary.pdf
